# Supplementary material for: Understanding the Foreign Body Response via Single-Cell Meta-Analysis
Source: Biology (Basel). 2024 Jul 18;13(7):540. doi: 10.3390/biology13070540 (PMC11273435; doi:10.3390/biology13070540)
Supplement: Supplementary file 1 [file biology-13-00540-s001.zip]

Archive with 1 entries (1 files):
- Supplemental Figure Legends_MDPI.pdf
